# Supplementary material for: Transcriptome analysis reveals changes in lignin and flavonoid biosynthesis in Serendipita indica colonized Tartary buckwheat
Source: Front Plant Sci. 2025 Jun 5;16:1595781. doi: 10.3389/fpls.2025.1595781 (PMC12176773; doi:10.3389/fpls.2025.1595781)
Supplement: Supplementary file 2 [file Table1.xlsx]

## Sheet: Sheet1
Table 1	Primer sequences of Tartary buckwheat-related genes.
Gene	Primers
FtCHI-F	GGAAGGGCAAATCCGGCA
FtCHI-R	GCCACCCAGATCACCGAC
FtC4H-F	TGGCCCAATTCCGGTTCC
FtC4H-R	GCGACGAGACAACCACCA
FtCHS1-F	CAGACCCCGACCTCTCCA
FtCHS1-R	AGATGAGGCCGGGGACAT
FtANS-F	TCACCTTGCCTACCCCGA
FtANS-R	CGTCGCCAAGCTCCTCAA
FtF3'5'H-F	ATTCGTAAACCGGCCGGG
FtF3'5'H-R	ACATCTTCCACCGCGGAC
FtHCTF	CGAAACCCACATGGTACGCA
FtHCTR	GAGCACCACGAACAAGAGCAGT
FtC3H1F	CCGTTCCTACCAAATGCTCTGA
FtC3H1R	TGAAGTGGGTCTTGCTGTTGAG
FtCAD6F	TGAAGGAGACTCAAGAGATGATCGA
FtCAD6R	ATCCGCTCCATAGCAGTGTTG
FtCCoAOMTF	CGAAATGGTTGCCGATGAGA
FtCCoAOMTR	CCACTCCATAGGGTGTTGTCGTAG
FtH3F	CGCAGAAAGTACCAGAAGAGCAC
FtH3R	GAGAGCAGACACAGCAGAGC
FtF3H-F	TTCAGGAACGCGGACCAC
FtF3H-R	TACACTGTCGCCTCGGGA
Table 2	The overall quality control of the RNA-Seq results.
Sample	Raw data (bp)	Clean data (bp)	Q20 (%)	Q30 (%)	N (%)
CK1	7230208576	7117899456	98.71	96.24	0.01
CK2	5699029618	5617906913	98.77	96.39	0.01
CK3	6262095632	6162242945	98.68	96.16	0.01
P1	6664682772	6555159506	98.71	96.23	0.01
P2	7298995418	7181564060	98.72	96.26	0.01
P3	6151265860	6056052349	98.75	96.31	0.01
Table 3	Unigene number in different KEGG pathway.
ID	Pathway	Pvalue	Up	Down_
KO00940	Phenylpropanoid biosynthesis	1.4593×10-6	14	5
KO00950	Isoquinoline alkaloid	2.28783×10-4	3	3
	biosynthesis
KO00062	Fatty acid elongation	2.002456×10-3	6	0
KO00040	Pentose and glucuronate interconversions	2.232247×10-3	5	5
KO00592	alpha-Linolenic acid metabolism	6.7579×10-3	5	2
KO00350	Tyrosine metabolism	7.16155×10-3	3	3
KO00960	Tropane, piperidine and pyridine alkaloid biosynthesis	1.5682382×10-2	2	2
KO00520	Amino sugar and nucleotide sugar metabolism	1.7099601×10-2	2	8
KO00906	Carotenoid biosynthesis	1.8666426×10-2	0	4
KO04626	Plant-pathogen interaction	1.9391979×10-2	8	5
KO00360	Phenylalanine metabolism	2.0281615×10-2	2	2
KO00130	Ubiquinone and other terpenoid-quinone biosynthesis	4.1154604×10-2	3	1
